# Supplementary material for: Clinical Markers of Chronic Hypoxemia in Respiratory Patients Residing at Moderate Altitude
Source: Life (Basel). 2021 May 10;11(5):428. doi: 10.3390/life11050428 (PMC8150591; doi:10.3390/life11050428)
Supplement: Supplementary file 1 [file life-11-00428-s001.zip]

Archive with 1 entries (1 files):
- life-1179536-supplementary.pdf
